# Supplementary material for: LRR Receptor-like Protein in Rapeseed Confers Resistance to Sclerotinia sclerotiorum Infection via a Conserved SsNEP2 Peptide
Source: Int J Mol Sci. 2025 May 10;26(10):4569. doi: 10.3390/ijms26104569 (PMC12110989; doi:10.3390/ijms26104569)
Supplement: Supplementary file 1 [file ijms-26-04569-s001.zip]

Archive with 1 entries (1 files):
- ijms-3603879-supplementary.pdf
